# Supplementary material for: Characterization, Performance, and Toxicological Assessment of Polysulfone-Sulfonated Polyether Ether Ketone Membranes for Water Separation Applications
Source: Membranes (Basel). 2025 Mar 8;15(3):87. doi: 10.3390/membranes15030087 (PMC11943734; doi:10.3390/membranes15030087)
Supplement: Supplementary file 1 [file membranes-15-00087-s001.zip]

Archive with 1 entries (1 files):
- membranes-3482162-supplementary.pdf
